# Supplementary material for: Short-and Long-Term Expression of Vegf: A Temporal Regulation of a Key Factor in Diabetic Retinopathy
Source: Front Pharmacol. 2021 Aug 16;12:707909. doi: 10.3389/fphar.2021.707909 (PMC8418071; doi:10.3389/fphar.2021.707909)
Supplement: Supplementary file 1 [file DataSheet1.ZIP]

Archive with 17 entries (16 files):
- originals/
- originals/Original HIF1 alpha fig 4.tif
- __MACOSX/originals/._Original HIF1 alpha fig 4.tif
- originals/Original PKC beta fig 5 A.tif
- __MACOSX/originals/._Original PKC beta fig 5 A.tif
- originals/Original HuR fig 5 B.tif
- __MACOSX/originals/._Original HuR fig 5 B.tif
- originals/Original alpha tubulin Fig 3.tif
- __MACOSX/originals/._Original alpha tubulin Fig 3.tif
- originals/Original VEGF fig. 3.tif
- __MACOSX/originals/._Original VEGF fig. 3.tif
- originals/Original alpha tubulin Fig 5 A.tif
- __MACOSX/originals/._Original alpha tubulin Fig 5 A.tif
- originals/Original alpha tubulin Fig 5 B.tif
- __MACOSX/originals/._Original alpha tubulin Fig 5 B.tif
- originals/Original alpha tubulin Fig 4.tif
- __MACOSX/originals/._Original alpha tubulin Fig 4.tif
